# Supplementary material for: Nitrogen Use Efficiency in Parent vs. Hybrid Canola under Varying Nitrogen Availabilities
Source: Plants (Basel). 2021 Nov 2;10(11):2364. doi: 10.3390/plants10112364 (PMC8623409; doi:10.3390/plants10112364)
Supplement: Supplementary file 1 [file plants-10-02364-s001.zip]

Archive with 1 entries (1 files):
- plants-1424529-supplementary.pdf
